# Supplementary material for: Chronic disturbance in the thalamus following cranial irradiation to the developing mouse brain
Source: Sci Rep. 2019 Jul 3;9:9588. doi: 10.1038/s41598-019-45973-8 (PMC6610082; doi:10.1038/s41598-019-45973-8)
Supplement: Supplementary file 1 — Supplementary table 1 [file 41598_2019_45973_MOESM1_ESM.xlsx]

## Sheet: Supplementary table
SUPPLEMENTARY TABLE 1 Complete list of all significant gene alterations in thalamic astrocytes following CIR.
All significantly altered genes in FACS isolated thalamic astrocytes following CIR. Data are presented as relative gene expression compared to controls in log2 scale. CIR = cranial irradiation, FACS = fluorescence-activated cell sorting.
Fold Change	Gene name	Description	log2FoldChange	pvalue
0.164821	Cldn34c3	claudin 34C3	-2.60103	0.0489391
0.213244	Ighv10-4	immunoglobulin heavy variable V10-4	-2.22942	0.012775
0.299566	Olfr819	olfactory receptor 819	-1.73905	0.0160987
0.3176	Vmn1r151	vomeronasal 1 receptor 151	-1.65472	0.0242808
0.33598	Ighv1-66	immunoglobulin heavy variable 1-66	-1.57355	0.0195327
0.33674	Igkv15-103	immunoglobulin kappa chain variable 15-103	-1.57029	0.042793
0.391848	Snord66	small nucleolar RNA C/D box 66	-1.35163	0.0472157
0.396611	Ighv1-55	immunoglobulin heavy variable 1-55	-1.3342	0.0282371
0.414099	S100a5	S100 calcium binding protein A5	-1.27195	0.0131348
0.419899	Traj16	T cell receptor alpha joining 16	-1.25189	0.0352722
0.427363	Olfr1272	olfactory receptor 1272	-1.22646	0.0121508
0.431834	Trbv24	T cell receptor beta variable 24	-1.21145	0.0250355
0.431843	Traj9	T cell receptor alpha joining 9	-1.21142	0.045866
0.436001	Defb9	defensin beta 9	-1.1976	0.0406459
0.447725	Cma2	chymase 2 mast cell	-1.15932	0.00384462
0.453457	Cdrt4	CMT1A duplicated region transcript 4	-1.14096	0.00711579
0.456022	Trbv12-2	T cell receptor beta variable 12-2	-1.13282	0.0454805
0.464937	Magea8	melanoma antigen family A 8	-1.10489	0.00692341
0.465225	Ighv3-6	immunoglobulin heavy variable 3-6	-1.104	0.0329132
0.469404	Igkv12-41	immunoglobulin kappa chain variable 12-41	-1.0911	0.0454018
0.470731	Snord7	small nucleolar RNA C/D box 7	-1.08703	0.0299911
0.481783	Pom121l12	POM121 membrane glycoprotein-like 12	-1.05355	0.0386591
0.499696	Snora78	small nucleolar RNA H/ACA box 7	-1.00088	0.000241073
0.506925	Cox20	COX20 Cox2 chaperone	-0.980157	0.014796
0.511139	Olfr523	olfactory receptor 523	-0.968212	0.0173464
0.511736	Smim23	small integral membrane protein 23	-0.966527	0.0295468
0.512099	Olfr1307	olfactory receptor 1307	-0.965506	0.0424444
0.512953	Trbc1	T cell receptor beta constant region 1	-0.963101	0.0385365
0.517909	Mgp	matrix Gla protein	-0.949229	0.000363346
0.527124	Olfr774	olfactory receptor 774	-0.923785	0.0221938
0.527669	Olfr789	olfactory receptor 789	-0.922295	0.020321
0.531938	Olfr1425	olfactory receptor 1425	-0.910669	0.0353161
0.542846	Olfr850	olfactory receptor 850	-0.881384	0.0318642
0.548456	Tcrg-C1	T cell receptor gamma constant 1	-0.866553	0.0341385
0.550781	Nov	nephroblastoma overexpressed gene	-0.860449	0.0022479
0.554586	Olfr1123	olfactory receptor 1123	-0.850518	0.0353637
0.557459	Omt2b	oocyte maturation beta	-0.843063	0.0256365
0.56756	Ly6d	lymphocyte antigen 6 complex locus D	-0.817155	0.0254762
0.567658	Olfr585	olfactory receptor 585	-0.816907	0.0465641
0.572698	Sspo	SCO-spondin	-0.804154	0.0136753
0.578459	Tdpoz4	TD and POZ domain containing 4	-0.789714	0.042032
0.583915	Olfr1463	olfactory receptor 1463	-0.776168	0.0438934
0.59485	Mrgpra4	MAS-related GPR member A4	-0.749402	0.0333276
0.60925	Slc47a1	solute carrier family 47 member 1	-0.714894	0.00417761
0.620077	H2-Aa	histocompatibility 2 class II antigen A alpha	-0.689481	0.00851802
0.623872	Slc4a10	solute carrier family 4 sodium bicarbonate cotransporter-like member 10	-0.680679	0.000681311
0.626465	Dcn	decorin	-0.674693	0.0105669
0.628645	Tnfsf4	tumor necrosis factor (ligand) superfamily member 4	-0.669682	0.0210743
0.629133	Rapgef4os2	Rap guanine nucleotide exchange factor (GEF) 4 opposite strand 2	-0.668563	0.0240597
0.629319	Lum	lumican	-0.668137	0.0369275
0.630214	P2ry10	purinergic receptor P2Y G-protein coupled 10	-0.666086	0.0124241
0.635751	Lgsn	lengsin lens protein with glutamine synthetase domain	-0.653466	0.0446434
0.636905	Ide	insulin degrading enzyme	-0.650851	0.000199445
0.637763	Car13	carbonic anhydrase 13	-0.648909	0.00187092
0.638565	Il1f8	interleukin 1 family member 8	-0.647095	0.0477026
0.652624	Acp5	acid phosphatase 5 tartrate resistant	-0.615676	0.0408813
0.653188	Tmem52	transmembrane protein 52	-0.61443	0.0156065
0.656555	Ccdc153	coiled-coil domain containing 153	-0.607013	0.00680139
0.65692	Slc38a2	solute carrier family 38 member 2	-0.60621	0.0134328
0.65816	Klra1	killer cell lectin-like receptor subfamily A member 1	-0.603491	0.0127805
0.659385	Chp2	calcineurin-like EF hand protein 2	-0.600806	0.0245143
0.660993	Sfrp4	secreted frizzled-related protein 4	-0.597293	0.0255181
0.674161	Fgfbp3	fibroblast growth factor binding protein 3	-0.568836	0.0106328
0.674188	Sap30bpos	SAP30 binding protein opposite strand	-0.568778	0.0050299
0.675245	Cntd1	cyclin N-terminal domain containing 1	-0.566518	0.0396227
0.678103	Inha	inhibin alpha	-0.560423	0.0447523
0.679743	Efemp1	epidermal growth factor-containing fibulin-like extracellular matrix protein 1	-0.556938	0.00790648
0.681756	H2-DMb2	histocompatibility 2 class II locus Mb2	-0.552672	0.0208627
0.681772	Caly	calcyon neuron-specific vesicular protein	-0.552639	0.0282646
0.683208	Gjb1	gap junction protein beta 1	-0.549604	0.0380878
0.685697	Krt84	keratin 84	-0.544357	0.0384373
0.68633	Fibin	fin bud initiation factor homolog (zebrafish)	-0.543025	0.0138705
0.690193	Fam216b	family with sequence similarity 216 member B	-0.534929	0.00465364
0.691752	Bmp5	bone morphogenetic protein 5	-0.531674	0.0298104
0.691961	Gpr55	G protein-coupled receptor 55	-0.531238	0.00255577
0.692678	BC043934	cDNA sequence BC043934	-0.529743	0.0433765
0.692695	Mum1l1	melanoma associated antigen (mutated) 1-like 1	-0.529709	0.00581448
0.694868	Igfbp6	insulin-like growth factor binding protein 6	-0.52519	0.0358217
0.694906	Col8a2	collagen type VIII alpha 2	-0.52511	0.00132811
0.695509	Tnfrsf26	tumor necrosis factor receptor superfamily member 26	-0.523859	0.0242471
0.695979	Lars2	leucyl-tRNA synthetase mitochondrial	-0.522884	0.0353939
0.700898	Igfbp4	insulin-like growth factor binding protein 4	-0.512724	0.0235407
0.701078	Emb	embigin	-0.512354	0.0223488
0.703243	Tpm2	tropomyosin 2 beta	-0.507905	0.0391331
0.708463	Mal2	mal T cell differentiation protein 2	-0.497235	0.0492825
0.710597	Kcne4	potassium voltage-gated channel Isk-related subfamily gene 4	-0.492896	0.0227537
0.714215	Mrc2	mannose receptor C type 2	-0.485569	0.0143608
0.714952	Tspan11	tetraspanin 11	-0.484081	0.010633
0.715489	Slc26a7	solute carrier family 26 member 7	-0.482999	0.0151966
0.716537	Gpr149	G protein-coupled receptor 149	-0.480888	0.0316566
0.716873	Gas2l2	growth arrest-specific 2 like 2	-0.48021	0.0258333
0.717646	H2-Ob	histocompatibility 2 O region beta locus	-0.478657	0.0149131
0.720762	Tppp3	tubulin polymerization-promoting protein family member 3	-0.472404	0.0187468
0.721729	Crocc2	ciliary rootlet coiled-coil rootletin family member 2	-0.47047	0.0110735
0.723497	Slc26a2	solute carrier family 26 (sulfate transporter) member 2	-0.466942	0.00288466
0.724604	Cdr1	cerebellar degeneration related antigen 1	-0.464736	0.0150109
0.724635	Thbs1	thrombospondin 1	-0.464674	0.00755368
0.72478	Daw1	dynein assembly factor with WDR repeat domains 1	-0.464384	0.0177568
0.725814	Cckbr	cholecystokinin B receptor	-0.462327	0.0386544
0.726142	Wdr49	WD repeat domain 49	-0.461676	0.00326465
0.726514	Cd19	CD19 antigen	-0.460938	0.0132377
0.72917	Col6a2	collagen type VI alpha 2	-0.455672	0.00826989
0.730048	Trp53i11	transformation related protein 53 inducible protein 11	-0.453937	0.0328614
0.73185	Stmn1	stathmin 1	-0.450381	0.035231
0.734458	Zbbx	zinc finger B-box domain containing	-0.445247	0.00974531
0.736085	Tmem86a	transmembrane protein 86A	-0.442056	0.029162
0.736341	Dthd1	death domain containing 1	-0.441553	0.0278147
0.736891	Bnc2	basonuclin 2	-0.440477	0.00511416
0.737293	Bgn	biglycan	-0.439691	0.0353518
0.738835	Chia1	chitinase acidic 1	-0.436675	0.0400871
0.743131	Adamts20	a disintegrin-like and metallopeptidase (reprolysin type) with thrombospondin type 1 motif 20	-0.428311	0.0132235
0.744172	Ppp1r14b	protein phosphatase 1 regulatory (inhibitor) subunit 14B	-0.426291	0.0406792
0.748135	Serpinb1a	serine (or cysteine) peptidase inhibitor clade B member 1a	-0.418629	0.0244208
0.748769	Ttc21a	tetratricopeptide repeat domain 21A	-0.417407	0.0172747
0.749363	Jakmip3	janus kinase and microtubule interacting protein 3	-0.416263	0.00936719
0.750605	Slc35g1	solute carrier family 35 member G1	-0.413874	0.0308193
0.755373	Dnah6	dynein axonemal heavy chain 6	-0.404739	0.0189329
0.75869	Syk	spleen tyrosine kinase	-0.398417	0.011715
0.760056	Ppan	peter pan homolog	-0.395822	0.0242168
0.760504	Cfap52	cilia and flagella associated protein 52	-0.394972	0.0478872
0.76086	Aebp1	AE binding protein 1	-0.394296	0.0440504
0.761816	Npr3	natriuretic peptide receptor 3	-0.392485	0.0181454
0.767595	Sec14l5	SEC14-like lipid binding 5	-0.381582	0.0396758
0.767623	Armc7	armadillo repeat containing 7	-0.381531	0.0302622
0.770245	Foxj1	forkhead box J1	-0.376611	0.0484764
0.772138	Cfap44	cilia and flagella associated protein 44	-0.37307	0.00842711
0.776508	Dnah12	dynein axonemal heavy chain 12	-0.364927	0.0158409
0.777109	Ddr2	discoidin domain receptor family member 2	-0.363812	0.00745686
0.777874	Slc24a2	solute carrier family 24 (sodium/potassium/calcium exchanger) member 2	-0.362392	0.0157938
0.77857	Rgs22	regulator of G-protein signalling 22	-0.361102	0.0185388
0.77907	Dnah3	dynein axonemal heavy chain 3	-0.360175	0.011256
0.781015	Cdhr3	cadherin-related family member 3	-0.356578	0.0333773
0.7836	Col1a1	collagen type I alpha 1	-0.351811	0.0156659
0.783777	Rilpl2	Rab interacting lysosomal protein-like 2	-0.351484	0.040207
0.785712	Gas2l1	growth arrest-specific 2 like 1	-0.347928	0.0428597
0.785725	Dnah10	dynein axonemal heavy chain 10	-0.347903	0.0157765
0.786792	Ccdc180	coiled-coil domain containing 180	-0.345946	0.0176367
0.788519	Cytip	cytohesin 1 interacting protein	-0.342782	0.0380683
0.790983	Hydin	HYDIN axonemal central pair apparatus protein	-0.338282	0.0252251
0.791912	Iqgap2	IQ motif containing GTPase activating protein 2	-0.336589	0.0163877
0.792508	Grm7	glutamate receptor metabotropic 7	-0.335502	0.0242127
0.792661	Mzf1	myeloid zinc finger 1	-0.335224	0.021334
0.79514	Bank1	B cell scaffold protein with ankyrin repeats 1	-0.330719	0.0373684
0.79655	Cep126	centrosomal protein 126	-0.328163	0.031343
0.799504	Haus8	4HAUS augmin-like complex subunit 8	-0.322824	0.040385
0.801074	Plekha2	pleckstrin homology domain-containing family A (phosphoinositide binding specific) member 2	-0.319992	0.0498393
0.804089	Col11a2	collagen type XI alpha 2	-0.314573	0.043032
0.805535	Dnah2	dynein axonemal heavy chain 2	-0.311982	0.0151131
0.80795	Dnah11	dynein axonemal heavy chain 11	-0.307662	0.0376733
0.812171	Cdon	cell adhesion molecule-related/down-regulated by oncogenes	-0.300144	0.0462477
0.819453	Cfap43	cilia and flagella associated protein 43	-0.287267	0.042793
0.8195	Dcdc5	doublecortin domain containing 5	-0.287183	0.0409611
0.821272	Cfap54	cilia and flagella associated protein 54	-0.284068	0.0411092
0.827639	Col12a1	collagen type XII alpha 1	-0.272926	0.0337202
0.830167	Cfap61	cilia and flagella associated protein 61	-0.268527	0.0489149
1.23232	Shisa7	shisa family member 7	0.301371	0.0468603
1.23698	Plin2	perilipin 2	0.306819	0.0453064
1.25017	Mtx2	metaxin 2	0.322123	0.043928
1.27729	Myt1	myelin transcription factor 1	0.353081	0.0155364
1.27854	Ptprn	protein tyrosine phosphatase receptor type N	0.354494	0.0426688
1.3002	Nxph1	neurexophilin 1	0.378732	0.0205034
1.30295	Gpnmb	glycoprotein (transmembrane) nmb	0.381778	0.0355226
1.30818	Kif5a	kinesin family member 5A	0.387556	0.0175675
1.31433	Ceacam2	carcinoembryonic antigen-related cell adhesion molecule 2	0.394327	0.0251029
1.31732	Pdgfra	platelet derived growth factor receptor alpha polypeptide	0.397605	0.0375587
1.32729	Pcdhb9	protocadherin beta 9	0.408486	0.0335032
1.34079	Ephx1	epoxide hydrolase 1 microsomal	0.423082	0.00998516
1.38642	Zbtb8a	zinc finger and BTB domain containing 8a	0.471361	0.0447113
1.39023	Cmss1	cms small ribosomal subunit 1	0.475323	0.0492508
1.39027	Rhcg	Rhesus blood group-associated C glycoprotein	0.475365	0.0322432
1.40509	Rims4	regulating synaptic membrane exocytosis 4	0.490662	0.0303912
1.42085	Il1a	interleukin 1 alpha	0.50675	0.0363276
1.42305	Tmem132e	transmembrane protein 132E	0.508988	0.00668368
1.42326	Gria3	glutamate receptor ionotropic AMPA3 (alpha 3)	0.509199	0.000401528
1.44269	Rny3	RNA Y3 small cytoplasmic (associated with Ro protein)	0.52876	0.0494684
1.44992	Grin3b	glutamate receptor ionotropic NMDA3B	0.535976	0.0119586
1.46519	Hk1os	hexokinase 1 opposite strand	0.551092	0.0362445
1.46645	Bsnd	barttin CLCNK type accessory beta subunit	0.552328	0.0386509
1.4715	B3gnt6	UDP-GlcNAc:betaGal beta-1 3-N-acetylglucosaminyltransferase 6 (core 3 synthase)	0.557292	0.0360015
1.50038	Mgarp	mitochondria localized glutamic acid rich protein	0.585333	0.0315456
1.5152	Ces2f	carboxylesterase 2F	0.599512	0.0237795
1.52113	Rny1	RNA Y1 small cytoplasmic Ro-associated	0.605143	0.0104697
1.5395	Olfr656	olfactory receptor 656	0.622463	0.0220311
1.55041	Tas1r2	taste receptor member 2	0.63265	0.0393315
1.55164	Olfr653	olfactory receptor 653	0.633796	0.0189326
1.55597	C1ql1	complement component 1 q subcomponent-like 1	0.637812	0.0111389
1.56127	D930028M14Rik	RIKEN cDNA D930028M14 gene	0.642717	0.0476668
1.59979	R3hdml	R3H domain containing-like	0.677878	0.0405826
1.62179	Rnu12	RNA U12 small nuclear	0.69759	0.00214511
1.62545	Neurod1	neurogenic differentiation 1	0.700835	0.014509
1.64396	Ttc39aos1	Ttc39a opposite strand RNA 1	0.717178	0.0375841
1.64907	Lcn5	lipocalin 5	0.721656	0.025339
1.65503	Cks2	CDC28 protein kinase regulatory subunit 2	0.726856	0.0419558
1.68652	Art2b	ADP-ribosyltransferase 2b	0.754047	0.0419104
1.70297	Vmn2r22	vomeronasal 2 receptor 22	0.768052	0.0397091
1.73472	Ubl4b	ubiquitin-like 4B	0.794706	0.0415038
1.79843	Vmn1r217	vomeronasal 1 receptor 217	0.846738	0.0256905
1.81417	Snord89	small nucleolar RNA C/D box 89	0.859308	0.0485164
1.86294	Tff2	trefoil factor 2 (spasmolytic protein 1)	0.897583	0.0189617
1.92661	Iltifb	interleukin 10-related T cell-derived inducible factor beta	0.946065	0.0278063
1.97587	Psca	prostate stem cell antigen	0.982489	0.0318604
2.0048	Olfr612	olfactory receptor 612	1.00346	0.0299382
2.01035	Mhrt	myosin heavy chain associated RNA transcript	1.00745	0.00766361
2.10783	Trav6d-4	T cell receptor alpha variable 6D-4	1.07576	0.0491619
2.22981	Tceal6	transcription elongation factor A (SII)-like 6	1.15692	0.0204884
2.27619	Iglc4	immunoglobulin lambda constant 4	1.18662	0.0402018
2.40088	Taar7f	trace amine-associated receptor 7F	1.26357	0.0135471
2.56127	Trav12-1	T cell receptor alpha variable 12-1	1.35686	0.0374886
3.15474	Ighv1-62-3	immunoglobulin heavy variable 1-62-3	1.65752	0.0461933
3.29562	Krtap5-2	keratin associated protein 5-2	1.72055	0.00446805
4.01334	Rhox2a	reproductive homeobox 2A	2.0048	0.00264076
4.40905	Traj55	T cell receptor alpha joining 55	2.14047	0.0346417
